# Supplementary material for: Aging is associated with highly defined epigenetic changes in the human epidermis
Source: Epigenetics Chromatin. 2013 Oct 31;6:36. doi: 10.1186/1756-8935-6-36 (PMC3819645; doi:10.1186/1756-8935-6-36)
Supplement: Additional file 2: Table S2 — List of differentially expressed genes. Differentially expressed genes were identified by DESeq using built-in procedures for library normalization and estimation of variance. baseMean is the average of baseMean (young) and baseMean (old) and indicates the number of fragments per gene after library normalization, P values were subjected to multiple testing correction using built-in functions available in DESeq, leading to adjusted P values (“padj”). Genes with an adjusted P value <0.05 were considered as differentially expressed and are included in this table. [file 1756-8935-6-36-S2.xls]

## Sheet: Sheet1_2
id	baseMean	baseMean Old	baseMean Young	foldChange	log2FoldChange	pval	padj
HK2	16244.3	7898.93	24589.7	3.11304	1.63832	3.40308722902965e-07	0.000329317
NEDD4L	2961.38	1397.64	4525.13	3.2377	1.69497	3.4120760445906e-07	0.000329317
WDR66	173.929	300.721	47.1368	0.156746	-2.6735	3.66527904154637e-07	0.000336909
C3orf70	529.828	219.574	840.082	3.82597	1.93582	7.04538126713827e-07	0.000566654
FBLIM1	4441.41	2174.74	6708.09	3.08455	1.62506	6.93853854188096e-07	0.000566654
KRT6A	22445.6	11191.6	33699.6	3.01116	1.59032	6.78854087950116e-07	0.000566654
CHST2	403.957	158.475	649.44	4.09806	2.03494	7.41388482665198e-07	0.000572441
IFI27	448.363	182.342	714.384	3.91783	1.97005	9.60433165555483e-07	0.000713048
EDN1	4614.06	2329.39	6898.73	2.9616	1.56638	1.61237016853212e-06	0.00106241
EDN2	6298.13	3197.19	9399.07	2.9398	1.55572	1.60213959878681e-06	0.00106241
KRT16	112517	58089.7	166944	2.8739	1.52301	1.69481727395586e-06	0.00106241
OTOP3	890.215	412.417	1368.01	3.31707	1.72991	1.69224312998064e-06	0.00106241
PDK4	645.661	1004.31	287.011	0.285778	-1.80703	1.70619435195588e-06	0.00106241
WDR72	197.583	331.27	63.8965	0.192883	-2.3742	1.82619405334284e-06	0.00110159
DNAJB5	1350.46	652.039	2048.88	3.14226	1.6518	1.91175096709372e-06	0.00111826
LOC100289255	1312.49	635.809	1989.17	3.12857	1.6455	2.19329878463074e-06	0.00124521
CLIC2	192.764	322.678	62.849	0.194773	-2.36013	2.43771679862987e-06	0.00134444
FZD10	5189.34	2723.67	7655.01	2.81055	1.49085	4.47364100292231e-06	0.00239874
ITM2A	1375.71	2061.13	690.292	0.334909	-1.57816	5.02317308010797e-06	0.0026206
SLC6A2	184.172	305.494	62.849	0.205729	-2.28118	6.36424048199383e-06	0.00323287
CEACAM5	402.075	628.172	175.977	0.280142	-1.83577	7.18170753212667e-06	0.00355458
NPTX1	2244.15	1176.15	3312.14	2.81608	1.49369	7.95902121414926e-06	0.00384082
ACTN1	5003.08	2687.39	7318.77	2.72337	1.44539	8.58881447462873e-06	0.00404366
PLAU	3775.96	5520.85	2031.07	0.367891	-1.44265	1.04579319559377e-05	0.00480642
THBS1	1749.22	917.437	2581	2.81327	1.49225	1.0762772981066e-05	0.00483148
CD24	12938.3	7148.56	18728	2.61982	1.38947	1.38314124109187e-05	0.00593306
DUSP8	3282.77	1778.55	4787	2.69152	1.42842	1.38022606447261e-05	0.00593306
CCL22	1742.15	2560.42	923.881	0.360831	-1.4706	1.44672551589328e-05	0.00594173
IGF2BP2	475.22	222.438	728.001	3.27283	1.71054	1.42021961142264e-05	0.00594173
CNTN1	4018	5842.57	2193.43	0.375422	-1.41341	1.4940365174972e-05	0.00600821
MUC16	266.439	110.742	422.136	3.8119	1.93051	1.65603226695626e-05	0.00652375
ADAMTS1	16949.4	9511.36	24387.5	2.56404	1.35842	2.02539744107166e-05	0.00781925
JPH2	327.571	146.064	509.077	3.48529	1.80128	2.26260757747439e-05	0.00856375
CYR61	41720	23631.9	59808.2	2.53083	1.33961	2.41262203674122e-05	0.00895593
CNN1	63.3396	11.456	115.223	10.0579	3.33025	2.65333597172274e-05	0.00966365
GUCY2C	520.639	785.692	255.586	0.3253	-1.62016	2.90285970915607e-05	0.010188
SLC20A2	10236.8	5801.52	14672.1	2.52901	1.33857	2.88315087208957e-05	0.010188
ADM	5750.97	3280.24	8221.7	2.50643	1.32563	4.01953765570101e-05	0.0132353
GBP1	7287.85	4169.99	10405.7	2.49538	1.31926	4.04539515175847e-05	0.0132353
GPR50	35.4156	68.7361	2.09497	0.0304784	-5.03607	3.99206528345591e-05	0.0132353
IVL	105062	60631	149493	2.46561	1.30195	3.87054679409278e-05	0.0132353
USH1G	2928.57	1652.53	4204.6	2.54434	1.34729	4.28170544853491e-05	0.013775
RAB32	937.226	501.201	1373.25	2.73992	1.45413	4.47694267522942e-05	0.014167
ZYX	10876	6314.18	15437.8	2.44494	1.2898	5.39805721052315e-05	0.0168062
MFSD12	4828.81	2792.41	6865.21	2.45853	1.29779	6.14014767506109e-05	0.0188132
PRIC285	2847.06	1659.21	4034.91	2.43182	1.28204	9.79411034732275e-05	0.02954
C10orf55	1198.92	1722.22	675.627	0.3923	-1.34997	0.000101723	0.0297509
TNFRSF12A	9864.04	5863.58	13864.5	2.36451	1.24154	0.000101615	0.0297509
NOS1	2419.32	1408.14	3430.51	2.43621	1.28464	0.000106034	0.0305489
TRIM2	574.372	843.927	304.818	0.36119	-1.46917	0.00010909	0.030967
SAMD4A	1629.79	939.394	2320.18	2.46987	1.30443	0.000118307	0.0330968
ZDHHC2	104.636	174.704	34.567	0.19786	-2.33745	0.000133161	0.03672
ANXA3	999.107	564.209	1434.01	2.54162	1.34575	0.000137179	0.0372952
OTOP2	215.762	97.3762	334.147	3.43151	1.77884	0.000156068	0.0418414
MAL	585.431	853.474	317.388	0.371877	-1.4271	0.000160457	0.0424287
LIPG	419.889	218.619	621.158	2.84128	1.50654	0.000166579	0.0434523
YWHAH	23565	14388.8	32741.2	2.27547	1.18616	0.00018091	0.0465614
KRT75	250.601	48.6881	452.513	9.29412	3.21632	4.32194173218139e-11	1.04283051570372e-07
TTL_2	1176.95	8.59202	2345.32	272.965	8.09257	1.6338134231586e-53	1.57687502536152e-49
CTGF	7217.22	1625.8	12808.6	7.87835	2.97789	2.49729571652712e-18	1.6068433072041e-14
MYLK	1616.15	508.838	2723.46	5.3523	2.42016	6.4285011456066e-12	1.77270510876635e-08
TTL_1	1317.06	2632.02	2.09497	0.000795954	-10.295	1.08922138687583e-60	2.10252404308641e-56
SPRR1A	33752.3	12761.1	54743.6	4.2899	2.10094	9.94977712503125e-11	2.13400608716087e-07
FABP3	1294.17	527.932	2060.4	3.90278	1.9645	2.33821931621148e-08	3.22390339005931e-05
HS3ST1	465.142	160.384	769.901	4.80035	2.26314	2.2136771678162e-08	3.22390339005931e-05
ACTA2	1718.5	719.82	2717.17	3.77479	1.9164	2.5513589306106e-08	3.28325876250509e-05
H19	11246.9	4641.6	17852.3	3.84615	1.94341	2.34912111781311e-09	4.53450849371465e-06
KRT6C	1531.63	426.737	2636.52	6.17832	2.62721	1.79792217890936e-13	5.78421530324788e-10
SPRR2A	2184.46	626.263	3742.66	5.97618	2.57922	1.31401795684584e-13	5.78421530324788e-10
TAGLN	3244.75	966.125	5523.38	5.71705	2.51527	1.72894980216676e-13	5.78421530324788e-10
KRT17	263020	111723	414318	3.70844	1.89081	4.07457057091453e-09	6.85236766036195e-06
SPRR1B	55142.3	23409.4	86875.2	3.71112	1.89185	4.25987732084875e-09	6.85236766036195e-06
CCL20	268.54	455.377	81.7037	0.17942	-2.47859	7.50696121756502e-08	8.05038179903653e-05
IGSF10	212.58	367.547	57.6116	0.156746	-2.6735	6.88681278879616e-08	8.05038179903653e-05
MYL9	270.927	83.0562	458.798	5.52395	2.4657	7.21777592953235e-08	8.05038179903653e-05
